# Supplementary material for: Is Mixtures’ Additivity Supported by Empirical Data? A Case Study of Developmental Toxicity of PFOS and 6:2 FTS in Wildtype Zebrafish Embryos
Source: Toxics. 2022 Jul 25;10(8):418. doi: 10.3390/toxics10080418 (PMC9329885; doi:10.3390/toxics10080418)
Supplement: Supplementary file 1 [file toxics-10-00418-s001.zip]

Archive with 1 entries (1 files):
- toxics-1741770-SM.pdf
